# Supplementary material for: Epidemiological Study of Lymphedema Prevalence and Comorbidities in Hospitalized Patients in the United States
Source: J Clin Med. 2025 Nov 17;14(22):8156. doi: 10.3390/jcm14228156 (PMC12653852; doi:10.3390/jcm14228156)
Supplement: Supplementary file 1 [file jcm-14-08156-s001.zip]

Archive with 1 entries (1 files):
- jcm-3863089-supplementary.pdf
